# Supplementary material for: Perceptual judgments for the softness of materials under indentation
Source: Sci Rep. 2022 Feb 2;12:1761. doi: 10.1038/s41598-022-05864-x (PMC8810927; doi:10.1038/s41598-022-05864-x)
Supplement: Supplementary file 1 — Supplementary Information 1. [file 41598_2022_5864_MOESM1_ESM.zip]

Archive with 76 entries (75 files):
- Supplementary_videos/
- Supplementary_videos/HighCompliance_Depth12_Speed10.mp4
- Supplementary_videos/HighCompliance_Depth12_Speed14.mp4
- Supplementary_videos/HighCompliance_Depth12_Speed18.mp4
- Supplementary_videos/HighCompliance_Depth12_Speed2.mp4
- Supplementary_videos/HighCompliance_Depth12_Speed6.mp4
- Supplementary_videos/HighCompliance_Depth15_Speed10.mp4
- Supplementary_videos/HighCompliance_Depth15_Speed14.mp4
- Supplementary_videos/HighCompliance_Depth15_Speed18.mp4
- Supplementary_videos/HighCompliance_Depth15_Speed2.mp4
- Supplementary_videos/HighCompliance_Depth15_Speed6.mp4
- Supplementary_videos/HighCompliance_Depth18_Speed10.mp4
- Supplementary_videos/HighCompliance_Depth18_Speed14.mp4
- Supplementary_videos/HighCompliance_Depth18_Speed18.mp4
- Supplementary_videos/HighCompliance_Depth18_Speed2.mp4
- Supplementary_videos/HighCompliance_Depth18_Speed6.mp4
- Supplementary_videos/HighCompliance_Depth6_Speed10.mp4
- Supplementary_videos/HighCompliance_Depth6_Speed14.mp4
- Supplementary_videos/HighCompliance_Depth6_Speed18.mp4
- Supplementary_videos/HighCompliance_Depth6_Speed2.mp4
- Supplementary_videos/HighCompliance_Depth6_Speed6.mp4
- Supplementary_videos/HighCompliance_Depth9_Speed10.mp4
- Supplementary_videos/HighCompliance_Depth9_Speed14.mp4
- Supplementary_videos/HighCompliance_Depth9_Speed18.mp4
- Supplementary_videos/HighCompliance_Depth9_Speed2.mp4
- Supplementary_videos/HighCompliance_Depth9_Speed6.mp4
- Supplementary_videos/LowCompliance_Depth12_Speed10.mp4
- Supplementary_videos/LowCompliance_Depth12_Speed14.mp4
- Supplementary_videos/LowCompliance_Depth12_Speed18.mp4
- Supplementary_videos/LowCompliance_Depth12_Speed2.mp4
- Supplementary_videos/LowCompliance_Depth12_Speed6.mp4
- Supplementary_videos/LowCompliance_Depth15_Speed10.mp4
- Supplementary_videos/LowCompliance_Depth15_Speed14.mp4
- Supplementary_videos/LowCompliance_Depth15_Speed18.mp4
- Supplementary_videos/LowCompliance_Depth15_Speed2.mp4
- Supplementary_videos/LowCompliance_Depth15_Speed6.mp4
- Supplementary_videos/LowCompliance_Depth18_Speed10.mp4
- Supplementary_videos/LowCompliance_Depth18_Speed14.mp4
- Supplementary_videos/LowCompliance_Depth18_Speed18.mp4
- Supplementary_videos/LowCompliance_Depth18_Speed2.mp4
- Supplementary_videos/LowCompliance_Depth18_Speed6.mp4
- Supplementary_videos/LowCompliance_Depth6_Speed10.mp4
- Supplementary_videos/LowCompliance_Depth6_Speed14.mp4
- Supplementary_videos/LowCompliance_Depth6_Speed18.mp4
- Supplementary_videos/LowCompliance_Depth6_Speed2.mp4
- Supplementary_videos/LowCompliance_Depth6_Speed6.mp4
- Supplementary_videos/LowCompliance_Depth9_Speed10.mp4
- Supplementary_videos/LowCompliance_Depth9_Speed14.mp4
- Supplementary_videos/LowCompliance_Depth9_Speed18.mp4
- Supplementary_videos/LowCompliance_Depth9_Speed2.mp4
- Supplementary_videos/LowCompliance_Depth9_Speed6.mp4
- Supplementary_videos/MediumCompliance_Depth12_Speed10.mp4
- Supplementary_videos/MediumCompliance_Depth12_Speed14.mp4
- Supplementary_videos/MediumCompliance_Depth12_Speed18.mp4
- Supplementary_videos/MediumCompliance_Depth12_Speed2.mp4
- Supplementary_videos/MediumCompliance_Depth12_Speed6.mp4
- Supplementary_videos/MediumCompliance_Depth15_Speed10.mp4
- Supplementary_videos/MediumCompliance_Depth15_Speed14.mp4
- Supplementary_videos/MediumCompliance_Depth15_Speed18.mp4
- Supplementary_videos/MediumCompliance_Depth15_Speed2.mp4
- Supplementary_videos/MediumCompliance_Depth15_Speed6.mp4
- Supplementary_videos/MediumCompliance_Depth18_Speed10.mp4
- Supplementary_videos/MediumCompliance_Depth18_Speed14.mp4
- Supplementary_videos/MediumCompliance_Depth18_Speed18.mp4
- Supplementary_videos/MediumCompliance_Depth18_Speed2.mp4
- Supplementary_videos/MediumCompliance_Depth18_Speed6.mp4
- Supplementary_videos/MediumCompliance_Depth6_Speed10.mp4
- Supplementary_videos/MediumCompliance_Depth6_Speed14.mp4
- Supplementary_videos/MediumCompliance_Depth6_Speed18.mp4
- Supplementary_videos/MediumCompliance_Depth6_Speed2.mp4
- Supplementary_videos/MediumCompliance_Depth6_Speed6.mp4
- Supplementary_videos/MediumCompliance_Depth9_Speed10.mp4
- Supplementary_videos/MediumCompliance_Depth9_Speed14.mp4
- Supplementary_videos/MediumCompliance_Depth9_Speed18.mp4
- Supplementary_videos/MediumCompliance_Depth9_Speed2.mp4
- Supplementary_videos/MediumCompliance_Depth9_Speed6.mp4
